# Supplementary material for: Systematic review on the conservation genetics of African savannah elephants
Source: PeerJ. 2016 Oct 19;4:e2567. doi: 10.7717/peerj.2567 (PMC5075695; doi:10.7717/peerj.2567)
Supplement: Supplemental Information 2 [file peerj-04-2567-s002.xlsx]

## Sheet: Data
Source	Number of authors	Year	Title	Publisher	Category of the document	Sub-category	Region	Country(ies)	Samples used	Research line
Coetzee et al., 1993	3	1993	Allozyme variation in a wild African elephant (Loxodonta africana) population from the Kruger National Park, South Africa	Comparative Biochemistry and Physiology Part B: Comparative Biochemistry	Paper	Regular article	South	South Africa	Blood	Understanding the relationship between adaptation or fitness and genetic characters of individuals or populations
Georgiadis et al., 1994	6	1994	Structure and History of African Elephant Populations: I. Eastern and Southern Africa	Heredity	Paper	Regular article	East, South	Kenya, Tanzania, Zimbabwe, Botswana, South Africa	Tissue, Blood	Description and identification of individuals, genetic population structure, kin relationships and taxonomic relationships
Nyakaana & Arctander, 1998	3	1996	Mitochondrial DNA analysis of two southern African elephant populations	Koedoe	Paper	Regular article	South	South Africa	Tissue	Detection and prediction of the effects of habitat fragmentation and isolation
Yang et al., 1996	3	1996	Phylogenetic resolution within the Elephantidae using fossil DNA sequence from the American mastodon (Mammut americanum) as an outgroup	Proceedings of the National Academy of Sciences	Paper	Regular article	Africa	Africa	Tissue	Description and identification of individuals, genetic population structure, kin relationships and taxonomic relationships
Nyakaana & Arctander, 1998	2	1998	Isolation and characterization of microsatellite loci in the African elephant, Loxodonta africana	Molecular Ecology	Paper	Research note	East	Uganda	All elements	Understanding the relationship between adaptation or fitness and genetic characters of individuals or populations
Tiedemann et al., 1998	4	1998	Differences in spatial genetic population structure between African and Asian elephant (Loxodonta africana, Elephas maximus) as revealed by sequence analysis of the mitochondrial cyt B gene	Acta Theriologica	Paper	Regular article	South	Namibia, South Africa	Tissue	Description and identification of individuals, genetic population structure, kin relationships and taxonomic relationships
Nyakaana and Arctander, 1999	2	1999	Population genetic structure of the African elephant in Uganda based on variation at mitochondrial and nuclear loci: evidence for male-biased gene flow	Molecular Ecology	Paper	Regular article	East	Uganda	Tissue	Description and identification of individuals, genetic population structure, kin relationships and taxonomic relationships
Silvester, 1999	1	1999	A molecular study of the population and family genetic structure of the African elephant (Loxodonta africana Blumenbach 1797)	Makerere University	Thesis	Doctoral thesis	Africa	Africa	All elements	Description and identification of individuals, genetic population structure, kin relationships and taxonomic relationships
Greenwood & Paabo, 1999	2	1999	Nuclear insertion sequences of mitochondrial DNA predominate in hair but not in blood of elephants	Molecular Ecology Notes	Paper	Research note	Africa	Africa	Hair	DNA forensics
Coetzee et al., 1999	3	1999	Allozyme variation in African elephant (Loxodonta africana) from the Kruger National Park, South Africa	South African Journal of Animal Science	Paper	Regular article	South	South Africa	Blood and Tissue	Understanding the relationship between adaptation or fitness and genetic characters of individuals or populations
Thomas et al., 2000	5	2000	Molecular and morphological evidence on the phylogeny of the Elephantidae	The Royal Society	Paper	Regular article	Africa	Africa	Blood	Detection and prediction of the effects of hybridisation and introgression
Comstock et al., 2000	3	2000	Polymorphic microsatellite DNA loci identified in the African elephant (Loxodonta africana)	Molecular Ecology	Paper	Regular article	Africa	Africa	Faeces (external mucosa)	Detection and prediction of the effects of hybridisation and introgression
Nyakaana et al., 2001	4	2001	DNA evidence for elephant social behaviour breakdown in Queen Elizabeth National Park, Uganda	Animal Conservation	Paper	Regular article	East	Uganda	Tissue	Understanding the relationship between adaptation or fitness and genetic characters of individuals or populations
Whitehouse & Harley, 2001	2	2001	Post-bottleneck genetic diversity of elephant populations in South Africa, revealed using microsatellite analysis	Molecular Ecology	Paper	Regular article	South	South Africa	Tissue	Detection and prediction of the effects of habitat fragmentation and isolation
Roca et al., 2001	4	2001	Genetic Evidence for Two Species of Elephant in Africa	Science	Report	Research note	Africa	South Africa, Namibia, Congo, Botswana, Zimbabwe, Zambia, Tanzania, Kenya, DRC, CAR, Cameroon	Tissue	Detection and prediction of the effects of hybridisation and introgression
Foley et al., 2001	3	2001	Noninvasive Stress and Reproductive Measures of Social and Ecological Pressures in Free-Ranging African Elephants	Conservation Biology	Paper	Regular article	East	Tanzania	Faeces (external mucosa)	Understanding the relationship between adaptation or fitness and genetic characters of individuals or populations
Houck et al., 2001	4	2001	Comparative cytogenetics of the African elephant (Loxodonta africana) and Asiatic elephant (Elephas maximus)	Cytogenetic Cell Genetics	Paper	Regular article	Africa	Africa
Comstock et al., 2002	7	2002	Patterns of molecular genetic variation among African elephant populations	Molecular Ecology	Paper	Regular article	Africa	Kenya, South Africa,Botswana, Namibia, Zambia, Zimbabwe, Tanzania, RD Congo, CAR, Cameroon, Gabon	Faeces and Tissue	Description and identification of individuals, genetic population structure, kin relationships and taxonomic relationships
Eggert et al., 2002	3	2002	The evolution and phylogeography of the African elephant inferred from mitochondrial DNA sequence and nuclear microsatellite markers	The Royal Society of Sciences London	Paper	Regular article	Africa	Cotê d'Ivoire, Ghana, Mali, Cameroon, South Africa, Uganda,Kenya, Namibia, Botswana, Zimbabwe	Faeces (external mucosa)	Description and identification of individuals, genetic population structure, kin relationships and taxonomic relationships
Whitehouse & Harley, 2002	2	2002	Paternity in the Addo elephant population, South Africa. Is a single male monopolizing matings?	African Zoology	Paper	Regular article	South	South Africa, Namibia, Congo, Botswana, Zimbabwe, Zambia, Tanzania, Kenya, DRC, CAR, Cameroon	Tissue	Description and identification of individuals, genetic population structure, kin relationships and taxonomic relationships
Whitehouse, 2002	1	2002	Tusklessness in the elephant population of the Addo Elephant National Park, South Africa	Journal of Zoology	Paper	Regular article	South	South Africa	Ivory	Understanding the relationship between adaptation or fitness and genetic characters of individuals or populations
Nyakaana et al., 2002	3	2002	Population structure of the African savannah elephant inferred from mitochondrial control region sequences and nuclear microsatellite loci	Heredity	Paper	Regular article	Africa	Ghana, Uganda, Kenya, Namibia, Botswana, Zimbabwe, South Africa	Faeces and Tissue	Description and identification of individuals, genetic population structure, kin relationships and taxonomic relationships
Whitehouse, 2002	1	2002	Managing small elephant populations: lessons from genetic studies		Paper	Regular article	South	South Africa	Tissue	Management and reintroduction of captive populations and the restoration of biological communities
Muwanika et al., 2003	6	2003	A recent bottleneck in the warthog and elephant populations of Queen Elizabeth National Park, revealed by a comparative study of four mammalian species in Uganda national parks	Animal Conservation	Paper	Regular article	East	Uganda	All elements	Understanding the relationship between adaptation or fitness and genetic characters of individuals or populations
Archie et al., 2003	3	2003	Characterization of tetranucleotide microsatellite loci in the African Savannah Elephant (Loxodonta africana africana)	Molecular Ecology Notes	Paper	Research note	East	Kenya	Faeces and Tissue	DNA forensics
Comstock et al., 2003	3	2003	Amplifying Nuclear and Mitochondrial DNA from African Elephant Ivory: a Tool for Monitoring the Ivory Trade	Conservation Biology	Paper	Regular article	Africa	Africa	Ivory	DNA forensics
Debruyne, 2004	1	2004	Contribution of molecular phylogeny and morphometrics to the systematics of African elephants	Société de Biologie	Paper	Regular article	Africa	Africa	All elements	Detection and prediction of the effects of hybridisation and introgression
Charif et al., 2005	6	2004	Spatial relationships and matrilineal kinship in African savanna elephant (Loxodonta africana) clans	Behavioral Ecology and Sociobiology	Paper	Regular article	South	Zimbabwe	Blood	Description and identification of individuals, genetic population structure, kin relationships and taxonomic relationships
Wasser et al., 2004	6	2004	Assigning African elephant DNA to geographic region of origin: Applications to the ivory trade	PNAS	Paper	Regular article	Africa	Ethiopia, Kenya, Tanzania, Zimbabwe, Botswana, South Africa, Namibia, DRCongo, Gabon, Central A. Republic, Cameroon, Cote d'Ivoire, Ghana	Faeces and Tissue	DNA forensics
Greenwood et al., 2004	3	2004	Characterization of an endogenous retrovirus class in elephants and their relatives	Evolutionary Biology	Paper	Regular article	East	Kenya	Faeces and blood	Understanding the relationship between adaptation or fitness and genetic characters of individuals or populations
Roca et al., 2004	3	2004	Cytonuclear genomic dissociation in African elephant species	Nature Genetics	Paper	Research note	Africa	South Africa, Namibia, Congo, Botswana, Zimbabwe, Zambia, Tanzania, Kenya, DRC, CAR, Cameroon	Tissue	Detection and prediction of the effects of hybridisation and introgression
Okello et al., 2005	7	2005	Noninvasive Genotyping and Mendelian Analysis of Microsatellites in African Savannah Elephants	Heredity	Paper	Regular article	East	Kenya	Faeces (external mucosa)	Description and identification of individuals, genetic population structure, kin relationships and taxonomic relationships
Hollister-Smith, 2005	1	2005	Reproductive behavior in male African elephants (Loxodonta africana) and the role of musth : a genetic and experimental analysis[Kenya].	Duke University	Thesis	Doctoral thesis	East	Kenya	All elements	Understanding the relationship between adaptation or fitness and genetic characters of individuals or populations
Roca & O'Brien, 2005	2	2005	Genomic inferences from Afrotheria and the evolution of elephants	Current Opinion in Genetics & Development	Paper	Review	Africa	Africa	All elements	Detection and prediction of the effects of hybridisation and introgression
Nyakaana et al., 2005	4	2005	Six new polymorphic microsatellite loci isolated and characterized from the African savannah elephant genome	Molecular Ecology Notes	Paper	Regular article	Africa	Africa	All elements	Understanding the relationship between adaptation or fitness and genetic characters of individuals or populations
Debruyne, 2005	1	2005	A case study of apparent conflict between molecular phylogenies: the interrelationships of African elephants	Cladistics	Paper	Regular article	Central, South, West	South Africa, Namibia, Uganda, Zimbabwe, Tanzania, Mozambique, Ivory Coast, Angola, Sudan, Botswana, Chad, DRC, Sierra-Lione, Liberia, Gabon, Congo, Cameroon, CAR	Hair, Blood, Tissue	Description and identification of individuals, genetic population structure, kin relationships and taxonomic relationships
Capelli et al., 2006	7	2006	A nuclear DNA phylogeny of the woolly mammoth (Mammuthus primigenius)	Molecular Phylogenetics and Evolution	Paper	Research note	Africa	Africa	Tissue	Detection and prediction of the effects of hybridisation and introgression
Poinar et al., 2006	More than 10	2006	Metagenomics to Paleogenomics: Large-Scale Sequencing of Mammoth DNA	Science	Report	Review	Africa	Africa	All elements	Understanding the relationship between adaptation or fitness and genetic characters of individuals or populations
Archie et al., 2006	3	2006	The ties that bind: genetic relatedness predicts the fission and fusion of social groups in wild African elephants	Proceedings of the Royal Society of Biology	Paper	Regular article	East	Kenya, Tanzania	Faeces and Tissue	Description and identification of individuals, genetic population structure, kin relationships and taxonomic relationships
Mailand & Wasser, 2007	2	2007	Isolation of DNA from small amounts of elephant ivory	Nature Protocols	Paper	Research note	Africa	Africa	Ivory	DNA forensics
Roca et al., 2007	3	2007	Cyto-nuclear genomic dissociation and the African elephant species question	Quaternary International	Paper	Regular article	Africa	Africa	Tissue	Detection and prediction of the effects of hybridisation and introgression
Wasser et al., 2007	7	2007	Using DNA to track the origin of the largest ivory seizure since the 1989 trade ban	PNAS	Paper	Regular article	Africa	Malawi, Zambia, Tanzania	Faeces (external mucosa)	DNA forensics
Johnson et al., 2007	8	2007	Complex phylogeographic history of central African forest elephants and its implications for taxonomy	BMC Evolutionary Biology	Paper	Regular article	Africa	Ghana, Uganda, Kenya, Namibia, Botswana, Zimbabwe, South Africa, Cote d’Ivoire, Mali, Cameroon, Sierra Leone, Liberia, Chad, Sudan, Gabon, Congo, DRC, CAR, Tanzania, Angola, Zambia, Mozambique	Faeces and blood	Description and identification of individuals, genetic population structure, kin relationships and taxonomic relationships
Archie et al., 2007	8	2007	Behavioural inbreeding avoidance in wild African elephants	Molecular Ecology	Paper	Regular article	East	Kenya	Faeces and Tissue	Understanding the relationship between adaptation or fitness and genetic characters of individuals or populations
Hollister-Smith et al., 2007	7	2007	Age, musth and paternity success in wild male African elephants, Loxodonta africana	Animal Behaviour	Paper	Regular article	East	Kenya	Faeces (external mucosa)	Understanding the relationship between adaptation or fitness and genetic characters of individuals or populations
Okello et al., 2008	More than 10	2008	Population Genetic Structure of Savannah Elephants in Kenya: Conservation and Management Implications	Heredity	Paper	Regular article	East	Kenya	Faeces and Tissue	Description and identification of individuals, genetic population structure, kin relationships and taxonomic relationships
Okello et al., 2008	7	2008	Effective population size dynamics reveal impacts of historic climatic events and recent anthropogenic pressure in African elephants	Molecular Ecology	Paper	Regular article	East	Kenya	Faeces and Tissue	Understanding the relationship between adaptation or fitness and genetic characters of individuals or populations
Ishengoma et al., 2008	7	2008	Effects of poaching on bull mating success in a free ranging African elephant (Loxodonta africana) population in Tarangire National Park, Tanzania	Conservation Genetics	Paper	Regular article	East	Tanzania	Faeces and Tissue	Understanding the relationship between adaptation or fitness and genetic characters of individuals or populations
Eggert et al., 2008	3	2008	The Knysna elephants: a population study conducted using faecal DNA	African Journal of Ecology	Paper	Regular article	South	South Africa	Faeces (external mucosa)	Detection and prediction of the effects of habitat fragmentation and isolation
Wasser et al., 2008	7	2008	Combating the Illegal Trade in African Elephant Ivory with DNA Forensics	Conservation Biology	Paper	Regular article	Africa	Malawi, Cameroon	Ivory	DNA forensics
Burke et al., 2008	5	2008	Risk and Ethical Concerns of Hunting Male Elephant: Behavioural and Physiological Assays of the Remaining Elephants	PLOS One	Paper	Regular article	South	South Africa	Faeces (external mucosa)	Understanding the relationship between adaptation or fitness and genetic characters of individuals or populations
Lei et al.,2008	3	2008	Genetic diversity in the North American captive African elephant collection	Journal of Zoology	Paper	Regular article	Africa	Africa	Blood	Management and reintroduction of captive populations and the restoration of biological communities
Gobush et al., 2008	3	2008	Long-Term Impacts of Poaching on Relatedness, Stress Physiology, and Reproductive Output of Adult Female African Elephants	Conservation Biology	Paper	Regular article	East	Tanzania	Faeces (external mucosa)	Detection and prediction of the effects of habitat fragmentation and isolation
Rasmussen et al., 2008	7	2008	Age- and tactic-related paternity success in male African elephants	Behavioral Ecology	Paper	Regular article	East	Kenya, South Africa,Botswana, Namibia, Zambia, Zimbabwe, Tanzania, RD Congo, CAR, Cameroon, Gabon	Faeces (external mucosa)	Understanding the relationship between adaptation or fitness and genetic characters of individuals or populations
Ahlering et al., 2012	8	2009	Identifying Source Populations and Genetic Structure for Savannah Elephants in Human-Dominated Landscapes and Protected Areas in the Kenya-Tanzania Borderlands	PLOS One	Paper	Regular article	East	Kenya, Tanzania	Faeces (external mucosa)	Description and identification of individuals, genetic population structure, kin relationships and taxonomic relationships
Wittemyer et al., 2009	7	2009	Where sociality and relatedness diverge: the genetic basis for hierarchical social organization in African elephants	Proceedings of the Royal Society of Biology	Paper	Regular article	East	Kenya	Faeces and Tissue	Description and identification of individuals, genetic population structure, kin relationships and taxonomic relationships
Gobush & Wasser, 2009	2	2009	Behavioural correlates of low relatedness in African elephant core groups of a poached population	Animal Behaviour	Paper	Regular article	East	Tanzania	Faeces (external mucosa)	Description and identification of individuals, genetic population structure, kin relationships and taxonomic relationships
Gobush et al., 2009	3	2009	Genetic relatedness and disrupted social structure in a poached population of African elephants	Molecular Ecology	Paper	Regular article	East	Tanzania	Faeces (external mucosa)	Description and identification of individuals, genetic population structure, kin relationships and taxonomic relationships
Wooley et al., 2009	6	2009	Intraspecific Strategic Responses of African Elephants to Temporal Variation in Forage Quality	Journal of Wildlife Management	Paper	Regular article	South	South Africa, Namibia, Congo, Botswana, Zimbabwe, Zambia, Tanzania, Kenya, DRC, CAR, Cameroon	Faeces (external mucosa)	Understanding the relationship between adaptation or fitness and genetic characters of individuals or populations
Lee et al., 2009	9	2009	Ivory identification by DNA profiling of cytochrome b gene	International Journal of Legal Medicine	Paper	Regular article	Africa	Africa	Ivory	DNA forensics
Yonezawa et al., 2009	7	2009	A Case Study of the Molecular Genetical Diagnosis of a Small African Elephant (Loxodonta sp.) “Nana” Kept at Asahiyama Zoo	Mammal Study	Paper	Regular article	Africa	Africa	Tissue	Description and identification of individuals, genetic population structure, kin relationships and taxonomic relationships
Roca et al., 2009	10	2009	Genetic variation at hair length candidate genes in elephants and the extinct woolly mammoth	BMC Evolutionary Biology	Paper	Regular article	South	South Africa	Blood and Tissue	Description and identification of individuals, genetic population structure, kin relationships and taxonomic relationships
Murata et al., 2009	9	2009	Chronology of the extant African elephant species and case study of the species identification of the small African elephant with the molecular phylogenetic method	Gene	Paper	Regular article	Africa	South Africa, Namibia, Uganda, Zimbabwe, Tanzania, Zambia, Mozambique, Cotê d'Ivoire, Angola, Sudan, Botswana, Tchad, DRC, Liberia, Gabon, Congo, Cameroon, CAR	Tissue	Description and identification of individuals, genetic population structure, kin relationships and taxonomic relationships
Burk et al., 2009	4	2009	Identification of sequence tagged sites in the Asian and African elephant	Animal Biotechnology	Paper	Short Communication	Africa	Africa	Unknown	Description and identification of individuals, genetic population structure, kin relationships and taxonomic relationships
Rohland et at., 2010	8	2010	Genomic DNA Sequences from Mastodon and Woolly Mammoth Reveal Deep Speciation of Forest and Savanna Elephants	PLOS Biology	Paper	Regular article	Africa	Africa	Tissue	Detection and prediction of the effects of hybridisation and introgression
Todd, 2010	1	2010	New Phylogenetic Analysis of the Family Elephantidae Based on Cranial-Dental Morphology	The Anatomical Record	Paper	Regular article	Africa	Africa	Tissue	Detection and prediction of the effects of hybridisation and introgression
Ferreira, 2010	1	2010	Conservation management of small populations of elephants (Loxodonta africana, Blumenbach 1797) in South Africa using genetics and population modelling	University of Pretoria	Thesis	Masters' thesis	South	South Africa	Faeces (external mucosa)	Understanding the relationship between adaptation or fitness and genetic characters of individuals or populations
Archie et al., 2010	9	2010	Major histocompatibility complex variation and evolution at a single, expressed DQA locus in two genera of elephants	Immunogenetics	Paper	Regular article	Africa	Africa	All elements	Understanding the relationship between adaptation or fitness and genetic characters of individuals or populations
Munishi, 2011	1	2011	The influence of genetic relatedness on sociality and demography of female African elephants	Nelson Mandela Metropolitan University	Thesis	Doctoral thesis	Africa	Tanzania, South Africa, Kenya	Faeces (external mucosa)	Description and identification of individuals, genetic population structure, kin relationships and taxonomic relationships
Rosenlund, 2011	1	2011	A genetic insight to the population of African savannah elephants (Loxodonta africana) in the Serengeti Ecosystem, Tanzania	Norwegian Institue of Science and Technology	Thesis	Masters' thesis	East	Tanzania	Faeces (external mucosa)	Description and identification of individuals, genetic population structure, kin relationships and taxonomic relationships
Archie et al., 2011	4	2011	The Population Genetics of the Amboseli and Kilimanjaro Elephants	The University of Chicago Press	Book	Chapter in edited book	East	Kenya, Tanzania	All elements	Description and identification of individuals, genetic population structure, kin relationships and taxonomic relationships
Ishida et al., 2011	7	2011	Distinguishing Forest and Savanna African Elephants Using Short Nuclear DNA Sequences	Heredity	Paper	Regular article	Africa	Namibia, Ethiopia, DRC	Faeces (external mucosa)	Detection and prediction of the effects of hybridisation and introgression
Ahlering et al., 2011	4	2011	A simple and accurate method to sex savannah, forest and asian elephants using noninvasive sampling techniques	Molecular Ecology Resources	Paper	Regular article	East	Kenya, Tanzania	Faeces (external mucosa)	Description and identification of individuals, genetic population structure, kin relationships and taxonomic relationships
Ahlering et al., 2011	5	2011	Elevated levels of stress hormones in crop-raiding male elephants	Animal Conservation	Paper	Regular article	East	Kenya	Faeces (external mucosa)	Detection and prediction of the effects of habitat fragmentation and isolation
Ahlering et al., 2011	4	2011	A simple and accurate method to sex savannah, forest and asian elephants using noninvasive sampling techniques	Molecular Ecology Resources	Paper	Regular article	East	Kenya, Tanzania	Faeces (external mucosa)	Description and identification of individuals, genetic population structure, kin relationships and taxonomic relationships
Ishida et al., 2011	8	2011	Reconciling apparent conflicts between mitochondrial and nuclear phylogenies in African elephants	PLOS One	Paper	Regular article	Africa	Ghana, Uganda, Kenya, Namibia, Botswana, Zimbabwe, South Africa, Cote d’Ivoire, Mali, Cameroon, Sierra Leone, Liberia, Chad, Sudan, Gabon, Congo, DRC, CAR, Tanzania, Angola, Zambia, Mozambique	Faeces and blood	Description and identification of individuals, genetic population structure, kin relationships and taxonomic relationships
Chiyo et al., 2011	7	2011	Association patterns of African elephants in all-male groups: the role of age and genetic relatedness	Animal Behaviour	Paper	Regular article	East	Kenya	Faeces (external mucosa)	Understanding the relationship between adaptation or fitness and genetic characters of individuals or populations
Archie & Chiyo, 2012	2	2012	Elephant behaviour and conservation: social relationships, the effects of poaching, and genetic tools for management	Molecular Ecology	Paper	Review	Africa	Africa	All elements	Understanding the relationship between adaptation or fitness and genetic characters of individuals or populations
Ishida et al., 2012	7	2012	Short amplicon microsatellite markers for low quality elephant DNA	Conservation Genetics Resources	Paper	Research note	Africa	Africa	Faeces (external mucosa)	DNA forensics
Ahlering et al., 2012	5	2012	Fine-scale group structure and demography of African savanna elephants recolonizing lands outside protected areas	Diversity and Distributions	Paper	Regular article	East	Kenya	Faeces (external mucosa)	Description and identification of individuals, genetic population structure, kin relationships and taxonomic relationships
Wozney & Wilson, 2012	2	2012	Real-time PCR detection and quantification of elephantid DNA: Species identification for highly processed samples associated with the ivory trade	Forensic Science International	Paper	Regular article	Africa	Africa	Ivory	DNA forensics
Epps et al., 2013	5	2013	Quantifying past and present connectivity illuminates a rapidly changing landscape for the African elephant	Molecular Ecology	Paper	Regular article	East	Tanzania	Faeces (external mucosa)	Detection and prediction of the effects of habitat fragmentation and isolation
Ahlering et al., 2013	6	2013	Conservation outside Protected Areas and the Effect of Human-Dominated Landscapes on Stress Hormones in Savannah Elephants	Conservation Biology	Paper	Regular article	East	Kenya	Faeces (external mucosa)	Detection and prediction of the effects of habitat fragmentation and isolation
Tingvold et al., 2013	6	2013	Determining adrenocortical activity as a measure of stress in African elephants (Loxodonta africana) in relation to human activities in Serengeti ecosystem	African Journal of Ecology	Paper	Regular article	East	Tanzania	Faeces (external mucosa)	Understanding the relationship between adaptation or fitness and genetic characters of individuals or populations
Yasui et al., 2013	7	2013	Personality Assessment and Its Association With Genetic Factors in Captive Asian and African Elephants	Zoo Biology	Paper	Regular article	Africa	Africa	Ivory	Understanding the relationship between adaptation or fitness and genetic characters of individuals or populations
Ishida et al., 2013	4	2013	Triangulating the provenance of African elephants using mitochondrial DNA	Evolutionary Applications	Paper	Regular article	Africa	South Africa, Namibia, Botswana, Zimbabwe, Mozambique, Cameroon, Kenya, Tanzania, DRCongo	Faeces, tissue and blood	Detection and prediction of the effects of hybridisation and introgression
Flamingh, 2013	1	2013	Genetic structure of the savannah elephant population (Loxodonta africana (Blumenbach 1797)) in the Kavango-Zambezi Transfrontier Conservation Area	University of Pretoria	Thesis	Masters' thesis	South	Namibia, Botswana, Zimbabwe, Zambia	Faeces (external mucosa)	Description and identification of individuals, genetic population structure, kin relationships and taxonomic relationships
Lee et al., 2013	8	2013	The identification of elephant ivory evidences of illegal trade with mitochondrial cytochrome b gene and hypervariable D-loop region	Journal of Forensic and Legal Medicine	Paper	Case report	Africa	Africa	Ivory	DNA forensics
Flamingh et al., 2014	3	2014	Genetic evidence for spatial structuring in a continuous African elephant (Loxodonta africana) population	Conservation Genetics	Paper	Regular article	South	Namibia, Zambia, Zimbabwe, Botswana	Faeces (external mucosa)	Description and identification of individuals, genetic population structure, kin relationships and taxonomic relationships
Kinuthia et al., 2014	9	2014	The selection of a standard STR panel for DNA profiling of the African elephant (Loxodonta africana) in Kenya	Conservation Genetics Resources	Paper	Research note	East	Kenya	All elements	DNA forensics
Mondol et al., 2014	3	2014	Male biased sex ratio of poached elephants is negatively related to poaching intensity over time	Conservation Genetics Resources	Paper	Research note	Africa	Zambia, Gabon, Tanzania	Ivory	Understanding the relationship between adaptation or fitness and genetic characters of individuals or populations
Nilsson et al., 2014	More than 10	2014	Molecular Characterization of Adipose Tissue in the African Elephant (Loxodonta africana)	PLOS One	Paper	Regular article	South	Zimbabwe	Tissue	Management and reintroduction of captive populations and the restoration of biological communities
Brandt et al., 2014	7	2014	The Elephants of Gash-Barka, Eritrea: Nuclear and Mitochondrial Genetic Patterns	Heredity	Paper	Regular article	East	Eritreia	Faeces (external mucosa)	Description and identification of individuals, genetic population structure, kin relationships and taxonomic relationships
Roca et al., 2014	6	2014	Elephant natural history: a genomic perspective	Annual Review of Animal Biosciences	Paper	Review	Africa	Africa		All
