# Supplementary material for: Systematic review on the conservation genetics of African savannah elephants
Source: PeerJ. 2016 Oct 19;4:e2567. doi: 10.7717/peerj.2567 (PMC5075695; doi:10.7717/peerj.2567)
Supplement: Supplemental Information 4 [file peerj-04-2567-s004.xlsx]

## Sheet: Metadata
Indicator name	Details	Source
Higher education	Number of institutions that provide educational training beyond the level of secondary school (colleges and universities)	http://www.webometrics.info/university_by_country.asp?country=cf
Literacy rate	Percentage of people (aged 15 and over) who are able to read and write	http://www.uis.unesco.org/datacentre/Pages/default.aspx
GDP per capita based on purchasing power parity (PPP)	GDP converted to international dollars using purchasing power parity rates	http://data.worldbank.org/indicator
Research and development expenditure (% of GDP)	Expenditures for research and development are current and capital expenditures (both public and private) on creative work undertaken systematically to increase knowledge, including knowledge of humanity, culture, and society, and the use of knowledge for new applications. R&D covers basic research, applied research, and experimental development.	http://data.worldbank.org/indicator
Environmental Performance Index	Ranks how well countries perform on high-priority environmental issues in two broad policy areas: protection of human health from environmental harm and protection of ecosystems. As such, the EPI provide quantitative metrics for evaluating a country's environmental performance in different policy categories relative to clearly defined targets, based on 20 performance indicators in the following 9…	Yale Center for Environmental Law and Policy - YCELP - Yale University, Center for International Earth Science Information Network - CIESIN - Columbia University, and World Economic Forum - WEF. 2014. 2014 Environmental Performance Index (EPI). Palisades, NY: NASA Socioeconomic Data and Applications Center (SEDAC). http://dx.doi.org/10.7927/H4416V05. Accessed 02 August 2016 & Hsu, A., J. Emerson,…
Number of papers	The number of papers on the conservation genetics of african savannah elephants per country
Elephant numbers	Illustrates elephant estimates per country as recorded by 31st December 2013	http://www.elephantdatabase.org/preview_report/2013_africa_final/2013/Africa
Elephant range	Illustrates elephant range per country as recorded by 31st December 2013	http://www.elephantdatabase.org/preview_report/2013_africa_final/2013/Africa
Long-term projects	A dummy variable, where 0 = non-existence of long-term conservation/ research projects of Loxodonta africana and 1 = existence of long-term conservation/ research projects

## Sheet: Data
Country name	Tertiary institutions	Literacy rate	GDP per capita PPP	% GDP in R&D	Environmental Performance	Number of papers	Number of elephants	Range	Long-term projects
Angola	25	71.1	6949	0.07	28.69	4	818	406006	0
Benin	6	38.4	1408.6		32.42	0	838	13672	0
Botswana	6	88.5	9599.9	0.39	47.6	17	133453	100254	1
Burkina Faso	4	36	993.8	0.2	40.52	0	4203	19874	0
Cameroon	199	75	2108.1		36.68	14	2230	120510	1
Central African Republic	3	36.8	699.1		42.94	11	464	81039	0
Chad	2	40.2	1236.1		31.02	4	912	149445	0
Côte d'Ivoire	29	43.1	2418		39.72	6	137	33986	0
Democratic Republic of the Congo	166	77.3	549.8	0.12	25.01	13	1729	274991	0
Equatorial Guinea	3	95.3	19237.5		41.06	0	208	15023	0
Eritreia	7	73.8	1258		25.76	1	96	5275	0
Ethiopia	162	49.1	690	0.3	39.43	2	47	38417	0
Gabon	1	83.2	15006.5	0.5	46.6	8	1975	220717	0
Ghana	111	76.6	2228.8	0.3	32.07	5	857	23715	0
Guine-Bissau	5	59.9	1157.7		35.98	0	35	1346	0
Kenya	286	78	1986.7	0.57	36.99	34	25292	110927	1
Liberia	15	47.6	642.3		23.95	4	25	15977	0
Malawi	23	65.8	549.3	0.22	40.06	2	1223	7539	0
Mali	15	38.7	1137	0.46	18.43	3	344	31884	1
Mozambique	22	58.8	583.1	0.41	29.97	5	16422	342725	0
Namibia	4	81.9	6052.2	0.14	43.71	18	13684	146910	1
Niger	2	19.1	685.2		36.28	0	136	2683	0
Nigeria	127	59.6	3276.7	0.22	39.2	0	350	22968	0
Republic of the Congo	2	79.3	4299		39.44	8	2698	140673	0
Rwanda	35	70.5	883.6		35.41	0	88	1014	0
Senegal	13	55.7	1692.7	0.45	40.83	0	1	1090	0
South Africa	59	94.3	9229.7	0.79	53.51	27	20260	30651	1
Sudan	61	53.9	2578.2		24.64	4	1172	309903	0
Swaziland	4	87.5	6017.4		37.35	0	35	50	0
Tanzania	45	80.3	1496.9	0.36	36.19	28	53833	387538	1
Togo	7	66.5	1056.9	0.24	27.91	0	4	5032	0
Uganda	49	73.9	1044.4	0.33	39.18	11	3452	15160	1
Zambia	38	63.4	2209.1	0.05	41.72	13	9964	201246	1
Zimbabwe	20	86.5	1677.9		49.54	20	67954	76930	1
